# Supplementary material for: Treating Young Refugees with a Grief-Focused Group Therapy—A Feasibility Trial
Source: Behav Sci (Basel). 2025 Sep 19;15(9):1285. doi: 10.3390/bs15091285 (PMC12467290; doi:10.3390/bs15091285)
Supplement: Supplementary file 1 [file behavsci-15-01285-s001.zip]

Archive with 1 entries (1 files):
- behavsci-3814745-supplementary.pdf
